# Supplementary material for: Impact-induced initiation of Snowball Earth: A model study
Source: Sci Adv. 2024 Feb 9;10(6):eadk5489. doi: 10.1126/sciadv.adk5489 (PMC10857373; doi:10.1126/sciadv.adk5489)
Supplement: Supplementary file 2 — Movies S1 and S2 [file sciadv.adk5489_movie_s1_and_s2.zip]

Archive with 2 entries (2 files):
- adk5489_Movie S1.mp4
- adk5489_Movie S2.mp4
